# Supplementary material for: Scutellaria barbata D. Don Inhibits the Main Proteases (Mpro and TMPRSS2) of Severe Acute Respiratory Syndrome Coronavirus 2 (SARS-CoV-2) Infection
Source: Viruses. 2021 May 2;13(5):826. doi: 10.3390/v13050826 (PMC8147405; doi:10.3390/v13050826)
Supplement: Supplementary file 1 [file viruses-13-00826-s001.zip]

Archive with 3 entries (2 files):
- viruses-1186444-suppl/
- viruses-1186444-suppl/viruses-1186444-suppl table.pdf
- viruses-1186444-suppl/viruses-1186444-suppl.pdf
